# Supplementary material for: A Multigene Signature for Prognostic Stratification of Nasopharyngeal Carcinoma
Source: Cancers (Basel). 2026 Apr 9;18(8):1197. doi: 10.3390/cancers18081197 (PMC13114893; doi:10.3390/cancers18081197)
Supplement: Supplementary file 1 [file cancers-18-01197-s001.zip]

Archive with 1 entries (1 files):
- Supplementary File - DeLong AUC Test Results.xlsx
