# Supplementary material for: A Multigene Signature for Prognostic Stratification of Nasopharyngeal Carcinoma
Source: Cancers (Basel). 2026 Apr 9;18(8):1197. doi: 10.3390/cancers18081197 (PMC13114893; doi:10.3390/cancers18081197)
Supplement: Supplementary file 1 [file cancers-18-01197-s001.zip › Supplementary File - DeLong AUC Test Results.xlsx]

## Sheet: Biomarker Performance
	Biomarker performance in three independent patient cohorts using DeLong Test (Figure 2E and 2G)
	NPC Cohort									OSCC-CN Cohort									OSCC-UK Cohort
	DeLong Test — AUC Results for All Markers									DeLong Test — AUC Results for All Markers									DeLong Test — AUC Results for All Markers
	n = 62 samples | Positive (label=1): 44 | Negative (label=0): 18 | 95% Confidence Intervals | H₀: AUC = 0.5 (two-sided DeLong test)									n = 35 samples | Positive (label=1): 24 | Negative (label=0): 11 | 95% Confidence Intervals | H₀: AUC = 0.5 (two-sided DeLong test)									n = 309 samples | Positive (label=1): 174 | Negative (label=0): 135 | 95% Confidence Intervals | H₀: AUC = 0.5 (two-sided DeLong test)
	Marker	AUC	Standard Error	95% CI Lower	95% CI Upper	Z-statistic	P-value	Significance		Marker	AUC	Standard Error	95% CI Lower	95% CI Upper	Z-statistic	P-value	Significance		Marker	AUC	Standard Error	95% CI Lower	95% CI Upper	Z-statistic	P-value	Significance
1	HOXA7	0.5227	0.0159	0.4916	0.5539	1.431	0.152444	ns		HOXA7	0.5568	0.0884	0.3835	0.7301	0.6426	0.520463	ns		HOXA7	0.7318	0.0291	0.6748	0.7888	7.9661	1.55431e-15	***
2	CENPA	0.5543	0.0723	0.4125	0.6961	0.7507	0.452862	ns		CENPA	0.5777	0.0967	0.3881	0.7672	0.8031	0.421938	ns		CENPA	0.6673	0.0308	0.6069	0.7276	5.4355	5.46336e-08	***
3	NEK2	0.6206	0.0647	0.4939	0.7473	1.865	0.0621778	ns		NEK2	0.8561	0.0624	0.7338	0.9783	5.7099	1.13066e-08	***		NEK2	0.5903	0.0346	0.5225	0.6581	2.6118	0.00900786	**
4	DNMT1	0.5366	0.0774	0.385	0.6883	0.4732	0.636069	ns		DNMT1	0.7898	0.0958	0.6019	0.9776	3.0238	0.00249584	**		DNMT1	0.7015	0.0319	0.6389	0.7641	6.308	2.82627e-10	***
5	INHBA	0.8321	0.0634	0.7078	0.9564	5.2363	1.63849e-07	***		INHBA	0.911	0.0535	0.8061	1.0159	7.6768	1.62093e-14	***		INHBA	0.6561	0.033	0.5914	0.7208	4.7314	2.22996e-06	***
6	FOXM1	0.7083	0.0707	0.5698	0.8469	2.9475	0.00320324	**		FOXM1	0.8466	0.0649	0.7194	0.9738	5.3414	9.22382e-08	***		FOXM1	0.4924	0.0334	0.4269	0.5579	-0.2273	0.820223	ns
7	TOP2A	0.6174	0.0711	0.478	0.7568	1.6509	0.0987513	ns		TOP2A	0.5341	0.1056	0.3272	0.741	0.323	0.746716	ns		TOP2A	0.7229	0.0294	0.6652	0.7806	7.5763	3.55271e-14	***
8	BIRC5	0.596	0.0758	0.4474	0.7445	1.2659	0.205551	ns		BIRC5	0.8883	0.0618	0.7671	1.0094	6.2821	3.34005e-10	***		BIRC5	0.6992	0.0312	0.638	0.7604	6.3838	1.72695e-10	***
9	MMP13	0.5802	0.0706	0.4417	0.7186	1.1352	0.256305	ns		MMP13	0.6402	0.1068	0.4309	0.8494	1.3126	0.189329	ns		MMP13	0.745	0.0292	0.6877	0.8023	8.382	0	***
10	CXCL8	0.7159	0.0747	0.5695	0.8623	2.8901	0.00385072	**		CXCL8	0.6723	0.1095	0.4577	0.887	1.5734	0.115619	ns		CXCL8	0.628	0.0326	0.5641	0.692	3.9231	8.74106e-05	***
11	NR3C1	0.2203	0.0673	0.0884	0.3523	-4.1548	3.25556e-05	***		NR3C1	0.6288	0.0946	0.4433	0.8143	1.3608	0.173569	ns		NR3C1	0.5084	0.0344	0.441	0.5757	0.2435	0.807596	ns
12	IVL	0.5063	0.0486	0.411	0.6017	0.1298	0.896743	ns		IVL	0.0644	0.0388	-0.0116	0.1404	-11.2396	0	***		IVL	0.4048	0.0323	0.3415	0.4681	-2.9463	0.00321566	**
13	CBX7	0.5568	0.0242	0.5094	0.6042	2.3479	0.0188776	*		CBX7	0.5947	0.0952	0.4081	0.7813	0.9947	0.319862	ns		CBX7	0.4758	0.0333	0.4105	0.541	-0.7286	0.466235	ns
14	S100A16	0.5688	0.0753	0.4212	0.7164	0.9138	0.360827	ns		S100A16	0.1288	0.0598	0.0116	0.246	-6.2076	5.38095e-10	***		S100A16	0.2895	0.03	0.2308	0.3483	-7.0203	2.21378e-12	***
	qMIDS Gene Panel Titration (Figure 3D)
	DeLong Test — AUC Results for Gene Titration
	n = 62 samples | Positive (label=1): 44 | Negative (label=0): 18 | 95% Confidence Intervals | H₀: AUC = 0.5 (two-sided DeLong test)
											ROC Analysis
	Gene Panel	AUC	Standard Error	95% CI Lower	95% CI Upper	Z-statistic	P-value	Significance		Gene Panel	AUC
	16	0.8624	0.0657	0.7336	0.9911	5.5172	3.4444e-08	***		16	0.862
	15	0.8699	0.0631	0.7462	0.9937	5.8596	4.64111e-09	***		15	0.87
	14	0.8624	0.062	0.7408	0.9839	5.8434	5.1155e-09	***		14	0.862
	13	0.8813	0.0516	0.7801	0.9825	7.3859	1.51434e-13	***		13	0.881
	12	0.8864	0.0471	0.7941	0.9787	8.2036	2.22045e-16	***		12	0.886
	11	0.8826	0.0553	0.7742	0.9909	6.9198	4.52194e-12	***		11	0.883
	10	0.9091	0.0424	0.826	0.9921	9.6545	0	***		10	0.909
	9	0.846	0.0705	0.7077	0.9842	4.9047	9.3577e-07	***		9	0.846
	8	0.8523	0.0693	0.7163	0.9882	5.0797	3.77934e-07	***		8	0.852
	7	0.8561	0.0645	0.7297	0.9825	5.5209	3.37239e-08	***		7	0.856
	6	0.8611	0.0627	0.7381	0.9841	5.7549	8.67178e-09	***		6	0.861
	5	0.8523	0.0643	0.7262	0.9783	5.4788	4.28256e-08	***		5	0.852
	4	0.8396	0.0641	0.7141	0.9652	5.3006	1.15435e-07	***		4	0.84
	3*	0.7096	0.0726	0.5674	0.8518	2.8885	0.00387051	**		3*	0.713
	3**	0.4129	0.0746	0.2666	0.5591	-1.1676	0.24297	ns		3**	0.413
	Significance codes: *** p < 0.001 ** p < 0.01 * p < 0.05 ns = not significant | Green rows indicate significant discrimination (p < 0.05)

## Sheet: ROC vs DeLong
	Comparison between ROC/AUC (parametric) and DeLong AUC (non-parametric; refer to Figure 2E-G in the manuscript) - both methods showed highly comparable results.
